# Supplementary material for: Diversity, host-specificity and stability of sponge-associated fungal communities of co-occurring sponges
Source: PeerJ. 2018 Jun 4;6:e4965. doi: 10.7717/peerj.4965 (PMC5991299; doi:10.7717/peerj.4965)
Supplement: Supplemental Information 3 [file peerj-06-4965-s003.txt]

#make.contigs(file=fly.txt, processors=8)
#summary.seqs(fasta=fly.trim.contigs.fasta)

#screen.seqs(fasta=fly.trim.contigs.fasta, group=fly.contigs.groups, maxambig=0, maxhomop=15, maxlength=300, processors=8)
#count.groups(group=current)
#unique.seqs(fasta=fly.trim.contigs.good.fasta)
#summary.seqs(fasta=current, name=current)

#make.table(group=fly.contigs.good.groups,name=fly.trim.contigs.good.names)

#align.seqs(fasta=fly.trim.contigs.good.unique.fasta, reference=/srv/scratch/z3099281/Ref_Tax/silva_ssu/silva.v4.align, processors=8)
#summary.seqs(fasta=current, count=current)

#screen.seqs(fasta=fly.trim.contigs.good.unique.align, count=fly.trim.contigs.good.count_table, start=95, end=13516,processors=8)
#count.groups(count=current)

#filter.seqs(fasta=current, vertical=T, trump=.)
#unique.seqs(fasta=current,count=current)
#summary.seqs(fasta=current, count=current)

#pre.cluster(fasta=fly.trim.contigs.good.unique.good.filter.unique.fasta,count=fly.trim.contigs.good.unique.good.filter.count_table,diffs=3,processors=4)
#count.groups(count=current)
#summary.seqs(fasta=current,count=current)

#chimera.uchime(fasta=fly.trim.contigs.good.unique.good.filter.unique.precluster.fasta, count=fly.trim.contigs.good.unique.good.filter.unique.precluster.count_table, dereplicate=t,processors=8)
#remove.seqs(accnos=current,fasta=current)
#summary.seqs(fasta=current,count=current)
#count.groups(count=current)

#classify.seqs(fasta=fly.trim.contigs.good.unique.good.filter.unique.precluster.pick.fasta, count=fly.trim.contigs.good.unique.good.filter.unique.precluster.denovo.uchime.pick.count_table, template=/srv/scratch/z3099281/Ref_Tax/gg/gg.fasta, taxonomy=/srv/scratch/z3099281/Ref_Tax/gg/gg.tax, cutoff=60, processors=8)
#remove.lineage(fasta=current,count=current,taxonomy=current,taxon=unknown-mitochondria-Chloroplast)
summary.seqs(fasta=fly.trim.contigs.good.unique.good.filter.unique.precluster.pick.pick.fasta, count=fly.trim.contigs.good.unique.good.filter.unique.precluster.denovo.uchime.pick.pick.count_table)
#count.groups(count=fly.trim.contigs.good.unique.good.filter.unique.precluster.denovo.uchime.pick.pick.count_table)

#split.abund(fasta=fly.trim.contigs.good.unique.good.filter.unique.precluster.pick.pick.fasta, count=fly.trim.contigs.good.unique.good.filter.unique.precluster.denovo.uchime.pick.pick.count_table,cutoff=1,accnos=T)
#summary.seqs(fasta=current,count=current)
#summary.seqs(fasta=fly.trim.contigs.good.unique.good.filter.unique.precluster.pick.pick.abund.fasta, count=fly.trim.contigs.good.unique.good.filter.unique.precluster.denovo.uchime.pick.pick.abund.count_table)
#count.groups(count=fly.trim.contigs.good.unique.good.filter.unique.precluster.denovo.uchime.pick.pick.abund.count_table)
#get.seqs(accnos=abund.accnos, taxonomy=fly.trim.contigs.good.unique.good.filter.unique.precluster.pick.gg.wang.pick.taxonomy)


## SEPARATE FLY AND MARY SAMPLES 
#get.groups(fasta=Fly.final.fasta,count=Fly.final.count_table,taxonomy=Fly.final.taxonomy,groups=F01-F02-F03-F04-F05-F06-F07-F08-F09-F10-F11-F12-F13-F14-F15-F16-F17-F18-F19-F20-F21-F22-F23-F24-F42-F43-F44-F45)
#get.groups(fasta=Fly.final.fasta,count=Fly.final.count_table,taxonomy=Fly.final.taxonomy,groups=F25-F26-F27-F28-F29-F30-F31-F32-F33-F34-F35-F36-F37-F38-F39-F40-F41)


#system(sed 's/([0-9]*)//g' Mary.final.taxonomy > Mary.final.noprobs.taxonomy)

#split.abund(fasta=Mary.final.fasta, count=Mary.final.count_table,cutoff=5, accnos=T)
#get.seqs(accnos=abund.accnos, taxonomy=Mary.final.noprobs.taxonomy)
#dist.seqs(fasta=Mary.final.abund.fasta, cutoff=0.25, processors=8)

#cluster(column=Mary.final.abund.dist, count=Mary.final.abund.count_table, cutoff=0.05, method=furthest)

#make.shared(list=Mary.final.abund.fn.unique_list.list, count=Mary.final.abund.count_table, label=0.03)
#classify.otu(list=Mary.final.abund.fn.unique_list.list, count=Mary.final.abund.count_table, taxonomy=Mary.final.noprobs.pick.taxonomy, label=0.03)
#get.oturep(column=Mary.final.abund.dist, list=Mary.final.abund.fn.unique_list.list, count=Mary.final.abund.count_table, fasta=Mary.final.abund.fasta, label=0.03)

quit
