# Supplementary material for: Diversity, host-specificity and stability of sponge-associated fungal communities of co-occurring sponges
Source: PeerJ. 2018 Jun 4;6:e4965. doi: 10.7717/peerj.4965 (PMC5991299; doi:10.7717/peerj.4965)
Supplement: Supplemental Information 5 [file peerj-06-4965-s005.txt]

OTU_Lable	C1_14	C1_16	C2_14	C2_16	C3_14	C3_16	S1_14	S1_16	S2_14	S2_16	S3_14	S3_16	SW1_14	SW1_16	SW2_14	SW2_16	SW3_14	SW3_16	T1_14	T1_16	T2_14	T2_16	T3_14	T3_16
OTU_6	55	119	0	12	4805	69	0	38	3	26	3	35	0	210	1	15	1585	24	679	10	4088	12076	0	14897
OTU_3	0	15	0	11	0	130	0	20	0	14	0	467	0	1178	0	591	0	12992	0	5956	0	7	0	4
OTU_5	0	9	0	9	0	7	0	307	0	27	0	37	0	27	0	16	0	57	0	6	0	15	0	15935
OTU_8	0	10	0	3	0	2	0	4	0	9	0	3	0	6	0	6	0	4	0	12	0	8	0	1
OTU_10	0	2	0	3108	0	15	0	3	0	18	0	7	0	5	0	3	0	3	0	1	0	70	0	3
OTU_11	0	19	0	10	0	22	0	14	0	24	0	18	0	13	0	10	0	11	0	5	0	9	0	3
OTU_12	0	4	0	5	0	10	0	5	0	5	0	12	0	7	0	3	0	8	0	4015	0	2	0	2
OTU_63	0	0	0	0	0	0	0	1	0	1	0	3	0	3	0	1	0	0	2	66	12	154	7	95
OTU_7	0	8	0	7	0	4	0	7	0	9	0	12	0	10	0	10	0	20	0	7615	0	1	0	0
OTU_16	0	7	0	4	0	25	0	5	0	1	0	2	0	1097	0	1	0	2	0	0	0	762	0	2
OTU_21	0	2	0	4	0	3	0	2	0	1	0	1	0	2	0	314	0	1212	0	1	0	1	0	0
OTU_13	0	1	0	1	0	5	0	5	0	2	0	5	0	1	0	17	0	0	0	0	0	1	0	1
OTU_28	0	1	0	1	0	1	0	4	0	1	0	4	0	0	0	1374	0	1	0	1	0	2	0	0
OTU_25	0	0	0	2	0	2	0	3	0	39	0	6	0	659	0	513	0	628	0	1	0	1	0	0
OTU_24	0	1	0	3	0	0	0	1	0	1	0	1	0	0	0	789	0	1	0	1	0	4	0	0
OTU_18	0	57	0	0	0	1	0	0	0	5	0	1	0	4	0	1	0	1164	0	0	0	5	0	2
OTU_14	0	2	0	0	0	3	0	4	0	7	2	4	0	1	0	6	0	2	0	0	0	0	0	0
OTU_27	0	2	0	1	0	1	0	1	0	2	0	1	0	0	0	776	0	4	0	0	0	0	0	0
OTU_45	0	0	0	0	0	0	0	1	0	0	0	2	0	1	0	2	0	0	0	603	0	1	0	1
OTU_4	14707	0	1	0	1	0	0	0	5	0	3	0	1	0	0	0	1	0	0	0	0	0	0	0
OTU_23	0	0	0	6	0	2	0	1	0	0	0	1	0	1223	0	1	0	2	0	0	0	0	0	0
OTU_37	0	0	0	1	0	1	0	0	0	1	0	1	0	1	0	1	0	427	0	0	0	0	0	0
OTU_19	0	1	0	0	0	2	0	3	0	0	0	3	0	2	0	0	0	1454	0	0	0	0	0	0
OTU_38	0	0	0	2	0	2	0	1	0	0	0	1	0	1	0	387	0	0	0	0	0	0	0	0
OTU_60	0	0	0	1	0	1	0	1	0	1	0	3	0	0	0	0	0	222	0	0	0	0	0	0
OTU_51	0	0	0	1	0	3	0	0	0	0	0	0	0	1	0	37	0	261	0	0	0	0	0	0
OTU_40	0	1	0	0	0	1	0	2	0	1	0	0	0	0	0	314	0	0	0	0	0	0	0	0
OTU_59	0	3	0	1	0	1	0	0	0	0	0	0	0	0	0	0	0	111	0	0	0	0	0	0
OTU_50	0	0	0	88	0	1	0	0	0	0	0	0	0	370	0	3	0	0	0	0	0	0	0	0
OTU_87	0	0	0	0	0	0	0	0	0	1	0	2	0	0	0	2	0	0	0	0	0	0	0	0
OTU_142	0	0	0	0	0	0	0	2	0	0	0	1	0	0	0	34	0	0	0	0	0	0	0	0
OTU_104	0	0	0	0	0	0	0	0	0	0	0	0	0	0	0	1	0	1	0	0	0	0	0	0
OTU_39	0	0	0	0	0	0	0	0	0	0	0	0	0	296	0	90	0	0	0	0	0	0	0	0
OTU_112	0	0	0	0	0	0	10	0	0	0	0	17	0	0	0	0	0	0	0	0	0	0	0	0
OTU_41	0	0	475	0	1	0	0	0	0	0	0	0	0	0	0	0	0	0	0	0	0	0	0	0
OTU_9	0	0	0	0	0	0	0	0	0	0	0	0	1	0	3313	0	0	0	0	0	0	0	0	0
OTU_134	0	0	0	0	0	0	0	0	0	0	0	0	0	7	0	0	0	2	0	0	0	0	0	0
OTU_136	0	0	0	0	0	0	0	0	0	0	0	0	0	1	0	1	0	0	0	0	0	0	0	0
OTU_252	0	0	0	0	0	0	0	0	0	0	0	0	0	0	0	3	0	2	0	0	0	0	0	0
OTU_54	0	0	0	0	0	0	0	0	0	0	0	0	0	314	0	0	0	0	0	0	0	0	0	0
OTU_32	0	0	0	0	0	0	0	0	0	0	0	0	0	690	0	0	0	0	0	0	0	0	0	0
OTU_53	0	0	0	0	0	0	0	0	0	0	0	0	0	0	0	148	0	0	0	0	0	0	0	0
OTU_83	0	0	0	0	0	0	0	0	0	0	0	0	0	0	0	0	0	101	0	0	0	0	0	0
OTU_31	0	0	0	0	0	0	0	0	0	0	0	0	0	0	0	0	0	612	0	0	0	0	0	0
OTU_92	0	0	0	0	0	0	0	0	0	0	0	0	0	0	0	35	0	0	0	0	0	0	0	0
OTU_259	0	0	0	0	0	0	0	0	0	0	0	0	0	1	0	0	0	0	0	0	0	0	0	0
OTU_94	0	0	0	0	0	0	0	0	0	0	0	0	0	0	0	0	0	34	0	0	0	0	0	0
OTU_103	0	0	0	0	0	0	0	0	0	0	0	0	0	0	0	0	0	82	0	0	0	0	0	0
OTU_116	0	0	0	0	0	0	0	0	0	0	0	0	0	0	0	0	0	13	0	0	0	0	0	0
OTU_131	0	0	0	0	0	0	0	0	0	0	0	0	0	0	0	1	0	0	0	0	0	0	0	0
OTU_132	0	0	0	0	0	0	0	0	0	0	0	0	0	0	0	0	0	7	0	0	0	0	0	0
OTU_145	0	0	0	0	0	0	0	0	0	0	0	0	0	0	0	0	0	13	0	0	0	0	0	0
OTU_152	0	0	0	0	0	0	0	0	0	0	0	0	0	0	0	0	0	3	0	0	0	0	0	0
OTU_196	0	0	0	0	0	0	0	0	0	0	0	0	0	0	0	8	0	0	0	0	0	0	0	0
OTU_169	0	0	0	0	0	0	0	0	0	0	0	0	0	0	0	11	0	0	0	0	0	0	0	0
OTU_172	0	0	0	0	0	0	0	0	0	0	0	0	0	0	0	0	0	8	0	0	0	0	0	0
OTU_173	0	0	0	0	0	0	0	0	0	0	0	0	0	0	0	0	0	3	0	0	0	0	0	0
OTU_181	0	0	0	0	0	0	0	0	0	0	0	0	0	0	0	11	0	0	0	0	0	0	0	0
OTU_184	0	0	0	0	0	0	0	0	0	0	0	0	0	0	0	3	0	0	0	0	0	0	0	0
OTU_191	0	0	0	0	0	0	0	0	0	0	0	0	0	0	0	3	0	0	0	0	0	0	0	0
OTU_195	0	0	0	0	0	0	0	0	0	0	0	0	0	0	0	0	0	1	0	0	0	0	0	0
OTU_206	0	0	0	0	0	0	0	0	0	0	0	0	0	0	0	0	0	3	0	0	0	0	0	0
OTU_207	0	0	0	0	0	0	0	0	0	0	0	0	0	1	0	0	0	0	0	0	0	0	0	0
OTU_217	0	0	0	0	0	0	0	0	0	0	0	0	0	4	0	0	0	0	0	0	0	0	0	0
OTU_219	0	0	0	0	0	0	0	0	0	0	0	0	0	0	0	1	0	0	0	0	0	0	0	0
OTU_229	0	0	0	0	0	0	0	0	0	0	0	0	0	0	0	0	0	1	0	0	0	0	0	0
OTU_232	0	0	0	0	0	0	0	0	0	0	0	0	0	0	0	1	0	0	0	0	0	0	0	0
OTU_235	0	0	0	0	0	0	0	0	0	0	0	0	0	0	0	1	0	0	0	0	0	0	0	0
OTU_240	0	0	0	0	0	0	0	0	0	0	0	0	0	1	0	0	0	0	0	0	0	0	0	0
OTU_243	0	0	0	0	0	0	0	0	0	0	0	0	0	0	0	1	0	0	0	0	0	0	0	0
OTU_244	0	0	0	0	0	0	0	0	0	0	0	0	0	1	0	0	0	0	0	0	0	0	0	0
OTU_246	0	0	0	0	0	0	0	0	0	0	0	0	0	0	0	1	0	0	0	0	0	0	0	0
OTU_247	0	0	0	0	0	0	0	0	0	0	0	0	0	1	0	0	0	0	0	0	0	0	0	0
OTU_263	0	0	0	0	0	0	0	0	0	0	0	0	0	0	0	0	2	0	0	0	0	0	0	0
OTU_281	0	0	0	0	0	0	0	0	0	0	0	0	0	0	0	1	0	0	0	0	0	0	0	0
OTU_291	0	0	0	0	0	0	0	0	0	0	0	0	0	0	0	0	0	1	0	0	0	0	0	0
OTU_292	0	0	0	0	0	0	0	0	0	0	0	0	0	0	0	0	0	1	0	0	0	0	0	0
