# Supplementary material for: Diversity, host-specificity and stability of sponge-associated fungal communities of co-occurring sponges
Source: PeerJ. 2018 Jun 4;6:e4965. doi: 10.7717/peerj.4965 (PMC5991299; doi:10.7717/peerj.4965)
Supplement: Supplemental Information 6 [file peerj-06-4965-s006.txt]

	C1_14	C1_16	C2_14	C2_16	C3_14	C3_16	S1_14	S1_16	S2_14	S2_16	S3_14	S3_16	SW1_14	SW1_16	SW2_14	SW2_16	SW3_14	SW3_16	T1_14	T1_16	T2_14	T2_16	T3_14	T3_16
OTU_6	0.003725782	0.450757576	0	0.003657422	0.99958394	0.219745223	0	0.087356322	0.375	0.132653061	0.375	0.053846154	0	0.034207526	0.00030175	0.002703677	0.998110831	0.001230895	0.997063142	0.000546657	0.997073171	0.920496989	0	0.481386932
OTU_3	0	0.056818182	0	0.003352636	0	0.414012739	0	0.045977011	0	0.071428571	0	0.718461538	0	0.19188793	0	0.106524874	0	0.666324751	0	0.325589023	0	0.000533577	0	0.000129257
OTU_5	0	0.034090909	0	0.002743066	0	0.022292994	0	0.705747126	0	0.137755102	0	0.056923077	0	0.00439811	0	0.002883922	0	0.002923377	0	0.000327994	0	0.00114338	0	0.514929232
OTU_8	0	0.037878788	0	0.000914355	0	0.006369427	0	0.009195402	0	0.045918367	0	0.004615385	0	0.000977358	0	0.001081471	0	0.000205149	0	0.000655989	0	0.000609803	0	3.23E-05
OTU_10	0	0.007575758	0	0.947272173	0	0.047770701	0	0.006896552	0	0.091836735	0	0.010769231	0	0.000814465	0	0.000540735	0	0.000153862	0	5.47E-05	0	0.005335773	0	9.69E-05
OTU_11	0	0.071969697	0	0.003047851	0	0.070063694	0	0.032183908	0	0.12244898	0	0.027692308	0	0.002117609	0	0.001802451	0	0.00056416	0	0.000273329	0	0.000686028	0	9.69E-05
OTU_12	0	0.015151515	0	0.001523926	0	0.031847134	0	0.011494253	0	0.025510204	0	0.018461538	0	0.001140251	0	0.000540735	0	0.000410298	0	0.219482862	0	0.000152451	0	6.46E-05
OTU_63	0	0	0	0	0	0	0	0.002298851	0	0.005102041	0	0.004615385	0	0.000488679	0	0.000180245	0	0	0.002936858	0.003607937	0.002926829	0.0117387	1	0.003069864
OTU_7	0	0.03030303	0	0.002133496	0	0.012738854	0	0.016091954	0	0.045918367	0	0.018461538	0	0.00162893	0	0.001802451	0	0.001025746	0	0.416279451	0	7.62E-05	0	0
OTU_16	0	0.026515152	0	0.001219141	0	0.079617834	0	0.011494253	0	0.005102041	0	0.003076923	0	0.178693598	0	0.000180245	0	0.000102575	0	0	0	0.058083695	0	6.46E-05
OTU_21	0	0.007575758	0	0.001219141	0	0.00955414	0	0.004597701	0	0.005102041	0	0.001538462	0	0.000325786	0	0.056596972	0	0.062160222	0	5.47E-05	0	7.62E-05	0	0
OTU_13	0	0.003787879	0	0.000304785	0	0.015923567	0	0.011494253	0	0.010204082	0	0.007692308	0	0.000162893	0	0.003064167	0	0	0	0	0	7.62E-05	0	3.23E-05
OTU_28	0	0.003787879	0	0.000304785	0	0.003184713	0	0.009195402	0	0.005102041	0	0.006153846	0	0	0	0.247656813	0	5.13E-05	0	5.47E-05	0	0.000152451	0	0
OTU_24	0	0.003787879	0	0.000914355	0	0	0	0.002298851	0	0.005102041	0	0.001538462	0	0	0	0.14221341	0	5.13E-05	0	5.47E-05	0	0.000304901	0	0
OTU_18	0	0.215909091	0	0	0	0.003184713	0	0	0	0.025510204	0	0.001538462	0	0.000651572	0	0.000180245	0	0.059698431	0	0	0	0.000381127	0	6.46E-05
OTU_14	0	0.007575758	0	0	0	0.00955414	0	0.009195402	0	0.035714286	0.25	0.006153846	0	0.000162893	0	0.001081471	0	0.000102575	0	0	0	0	0	0
OTU_27	0	0.007575758	0	0.000304785	0	0.003184713	0	0.002298851	0	0.010204082	0	0.001538462	0	0	0	0.139870224	0	0.000205149	0	0	0	0	0	0
OTU_45	0	0	0	0	0	0	0	0.002298851	0	0	0	0.003076923	0	0.000162893	0	0.00036049	0	0	0	0.032963429	0	7.62E-05	0	3.23E-05
OTU_4	0.996274218	0	0.00210084	0	0.00020803	0	0	0	0.625	0	0.375	0	0.5	0	0	0	0.000629723	0	0	0	0	0	0	0
OTU_23	0	0	0	0.001828711	0	0.006369427	0	0.002298851	0	0	0	0.001538462	0	0.199218114	0	0.000180245	0	0.000102575	0	0	0	0	0	0
OTU_37	0	0	0	0.000304785	0	0.003184713	0	0	0	0.005102041	0	0.001538462	0	0.000162893	0	0.000180245	0	0.021899682	0	0	0	0	0	0
OTU_19	0	0.003787879	0	0	0	0.006369427	0	0.006896552	0	0	0	0.004615385	0	0.000325786	0	0	0	0.074571751	0	0	0	0	0	0
OTU_38	0	0	0	0.00060957	0	0.006369427	0	0.002298851	0	0	0	0.001538462	0	0.000162893	0	0.069754867	0	0	0	0	0	0	0	0
OTU_60	0	0	0	0.000304785	0	0.003184713	0	0.002298851	0	0.005102041	0	0.004615385	0	0	0	0	0	0.011385783	0	0	0	0	0	0
OTU_51	0	0	0	0.000304785	0	0.00955414	0	0	0	0	0	0	0	0.000162893	0	0.00666907	0	0.013385988	0	0	0	0	0	0
OTU_40	0	0.003787879	0	0	0	0.003184713	0	0.004597701	0	0.005102041	0	0	0	0	0	0.056596972	0	0	0	0	0	0	0	0
OTU_59	0	0.011363636	0	0.000304785	0	0.003184713	0	0	0	0	0	0	0	0	0	0	0	0.005692892	0	0	0	0	0	0
OTU_50	0	0	0	0.026821091	0	0.003184713	0	0	0	0	0	0	0	0.060270402	0	0.000540735	0	0	0	0	0	0	0	0
OTU_87	0	0	0	0	0	0	0	0	0	0.005102041	0	0.003076923	0	0	0	0.00036049	0	0	0	0	0	0	0	0
OTU_142	0	0	0	0	0	0	0	0.004597701	0	0	0	0.001538462	0	0	0	0.006128335	0	0	0	0	0	0	0	0
OTU_112	0	0	0	0	0	0	1	0	0	0	0	0.026153846	0	0	0	0	0	0	0	0	0	0	0	0
OTU_41	0	0	0.99789916	0	0.00020803	0	0	0	0	0	0	0	0	0	0	0	0	0	0	0	0	0	0	0
